# Supplementary material for: Gut microbiome features and resistome elements associated with colonization and infection with antibiotic-resistance threats
Source: Gut Microbes Rep. 2025 Oct 26;2(1):2570502. doi: 10.1080/29933935.2025.2570502 (PMC12940128; doi:10.1080/29933935.2025.2570502)
Supplement: Supplementary material — Supplementary Figures and Tables. [file KGMR_A_2570502_SM2724.zip]

Archive with 35 entries (32 files):
- Supplemental material/
- Supplemental material/Tables/
- Supplemental material/.DS_Store
- __MACOSX/Supplemental material/._.DS_Store
- Supplemental material/Figures/
- Supplemental material/Tables/Supplemental Table 4 121324.xlsx
- __MACOSX/Supplemental material/Tables/._Supplemental Table 4 121324.xlsx
- Supplemental material/Tables/~$ble 3 062625.docx
- __MACOSX/Supplemental material/Tables/._~$ble 3 062625.docx
- Supplemental material/Tables/Supplemental Table 9_011225.xlsx
- __MACOSX/Supplemental material/Tables/._Supplemental Table 9_011225.xlsx
- Supplemental material/Tables/.DS_Store
- __MACOSX/Supplemental material/Tables/._.DS_Store
- Supplemental material/Tables/Supplemental Table 1_121324.docx
- __MACOSX/Supplemental material/Tables/._Supplemental Table 1_121324.docx
- Supplemental material/Tables/Supplemental Table 3 120324.docx
- __MACOSX/Supplemental material/Tables/._Supplemental Table 3 120324.docx
- Supplemental material/Tables/Supplemental Table 8 011225.xlsx
- __MACOSX/Supplemental material/Tables/._Supplemental Table 8 011225.xlsx
- Supplemental material/Tables/Supplemental Table 5 121824.xlsx
- __MACOSX/Supplemental material/Tables/._Supplemental Table 5 121824.xlsx
- Supplemental material/Tables/Supplemental Table 6_011225.xlsx
- __MACOSX/Supplemental material/Tables/._Supplemental Table 6_011225.xlsx
- Supplemental material/Tables/Supplemental Table 11_062925.xlsx
- __MACOSX/Supplemental material/Tables/._Supplemental Table 11_062925.xlsx
- Supplemental material/Tables/Supplemental Table 2 _121324.docx
- __MACOSX/Supplemental material/Tables/._Supplemental Table 2 _121324.docx
- Supplemental material/Tables/Supplemental Table 7_011225.xlsx
- __MACOSX/Supplemental material/Tables/._Supplemental Table 7_011225.xlsx
- Supplemental material/Tables/Supplemental Table 10_063025.xlsx
- __MACOSX/Supplemental material/Tables/._Supplemental Table 10_063025.xlsx
- Supplemental material/Figures/Supplemental Figure 1.jpeg
- __MACOSX/Supplemental material/Figures/._Supplemental Figure 1.jpeg
- Supplemental material/Figures/Supplemental Figure 2.jpeg
- __MACOSX/Supplemental material/Figures/._Supplemental Figure 2.jpeg
