# Supplementary material for: Gut microbiome features and resistome elements associated with colonization and infection with antibiotic-resistance threats
Source: Gut Microbes Rep. 2025 Oct 26;2(1):2570502. doi: 10.1080/29933935.2025.2570502 (PMC12940128; doi:10.1080/29933935.2025.2570502)
Supplement: Supplementary material — Supplementary Figures and Tables. [file KGMR_A_2570502_SM2724.zip › Supplemental material/Tables/Supplemental Table 9_011225.xlsx]

## Sheet: Baseline ARGs
Supplemental Table 9. Comparison in baseline stool abundance of antimicrobial resistant genes encoding specific antibiotic classes between patients who did and did not develop ARI, ARC and any AR event
Class	Mean (Range)		p value	Adjusted p value	Mean (Range)		p value	Adjusted p value	Mean (Range)		p value	Adjusted p value
	Baseline ARI	Baseline No-ARI		Adjusted p value	Baseline ARC	Baseline No-ARC		Adjusted p value	Baseline ARI and/or ARC	Baseline No-ARI and/or ARC		Adjusted p value
Aminoglycoside	7 (2-11)	6 (0-18)	0.162	0.863333	6 (0-18)	5 (0-9)	0.331	0.898333	6 (0-11)	6 (0-18)	0.923	0.971
Aminoglycoside/Quinolone	0 (0-1)	0 (0-1)	0.025	0.7	0 (0-1)	0 (0-0)	0.661	0.898333	0 (0-1)	0 (0-1)	0.152	0.855826
Arsenic	0 (0-0)	0 (0-1)	0.802	0.89824	0 (0-1)	0 (0-0)	0.77	0.898333	0 (0-0)	0 (0-1)	0.703	0.855826
Bacitracin	0 (0-0)	0 (0-0)	NA	NA	0 (0-0)	0 (0-0)	NA	NA	0 (0-0)	0 (0-0)	NA	NA
Beta-lactam	15 (7-24)	13 (2-36)	0.293	0.89824	13 (2-36)	9 (2-19)	0.045	0.42	11 (2-24)	13 (2-36)	0.324	0.855826
Bleomycin	0 (0-0)	0 (0-0)	NA	NA	0 (0-0)	0 (0-0)	NA	NA	0 (0-0)	0 (0-0)	NA	NA
Colistin	0 (0-1)	0 (0-1)	0.889	0.957385	0 (0-1)	0 (0-1)	0.692	0.898333	0 (0-1)	0 (0-1)	0.916	0.971
Efflux	0 (0-0)	0 (0-3)	0.802	0.89824	0 (0-3)	0 (0-0)	0.77	0.898333	0 (0-0)	0 (0-3)	0.703	0.855826
Fosfomycin	1 (0-3)	0 (0-4)	0.133	0.863333	0 (0-4)	0 (0-1)	0.449	0.898333	0 (0-3)	0 (0-4)	0.375	0.855826
Fosmidomycin	0 (0-0)	0 (0-1)	0.572	0.89824	0 (0-1)	0 (0-1)	0.292	0.898333	0 (0-1)	0 (0-1)	0.543	0.855826
Glycopeptide	27 (10-47)	23 (0-64)	0.374	0.89824	23 (0-64)	22 (0-47)	0.93	0.941	23 (0-47)	23 (0-64)	0.971	0.971
Lincosamide	2 (1-2)	2 (0-5)	0.649	0.89824	2 (0-5)	1 (0-3)	0.537	0.898333	1 (0-3)	2 (0-5)	0.448	0.855826
Lincosamide/Macrolide	1 (0-3)	1 (0-8)	0.302	0.89824	1 (0-8)	1 (0-5)	0.264	0.898333	1 (0-5)	1 (0-8)	0.107	0.855826
Lincosamide/Macrolide/Streptogramin	0 (0-2)	0 (0-3)	0.304	0.89824	0 (0-3)	0 (0-2)	0.941	0.941	0 (0-2)	0 (0-3)	0.394	0.855826
Lincosamide/Streptogramin	1 (0-3)	1 (0-3)	0.727	0.89824	1 (0-3)	1 (0-2)	0.7	0.898333	1 (0-3)	1 (0-3)	0.969	0.971
Lipopeptide	0 (0-0)	0 (0-2)	0.63	0.89824	0 (0-2)	0 (0-2)	0.156	0.898333	0 (0-2)	0 (0-2)	0.341	0.855826
Macrolide	18 (11-28)	15 (1-42)	0.384	0.89824	16 (2-42)	14 (1-37)	0.312	0.898333	15 (1-37)	16 (2-42)	0.653	0.855826
Multidrug	0 (0-0)	0 (0-0)	NA	NA	0 (0-0)	0 (0-0)	NA	NA	0 (0-0)	0 (0-0)	NA	NA
Mupirocin	0 (0-0)	0 (0-1)	0.572	0.89824	0 (0-1)	0 (0-0)	0.521	0.898333	0 (0-0)	0 (0-1)	0.415	0.855826
Nitroimidazole	0 (0-0)	0 (0-1)	0.63	0.89824	0 (0-1)	0 (0-0)	0.583	0.898333	0 (0-0)	0 (0-1)	0.485	0.855826
Oxazolidinone	0 (0-0)	0 (0-0)	NA	NA	0 (0-0)	0 (0-0)	NA	NA	0 (0-0)	0 (0-0)	NA	NA
Phenicol	1 (0-3)	1 (0-8)	0.975	0.985	1 (0-8)	1 (0-3)	0.75	0.898333	1 (0-3)	1 (0-8)	0.864	0.971
Phenicol/Quinolone	0 (0-0)	0 (0-1)	0.802	0.89824	0 (0-1)	0 (0-0)	0.77	0.898333	0 (0-0)	0 (0-1)	0.703	0.855826
Pleuromutilin	0 (0-0)	0 (0-1)	0.523	0.89824	0 (0-1)	0 (0-0)	0.468	0.898333	0 (0-0)	0 (0-1)	0.358	0.855826
Quinolone	1 (0-3)	0 (0-8)	0.171	0.863333	0 (0-8)	1 (0-4)	0.442	0.898333	1 (0-4)	0 (0-8)	0.034	0.855826
Rifamycin	1 (0-2)	0 (0-2)	0.096	0.863333	0 (0-2)	0 (0-2)	0.849	0.914308	1 (0-2)	0 (0-2)	0.53	0.855826
Streptogramin	2 (0-5)	1 (0-4)	0.185	0.863333	1 (0-4)	1 (0-5)	0.229	0.898333	1 (0-5)	1 (0-4)	0.34	0.855826
Streptothricin	0 (0-2)	1 (0-2)	0.592	0.89824	1 (0-2)	0 (0-1)	0.808	0.90496	0 (0-2)	1 (0-2)	0.413	0.855826
Sulfonamide	0 (0-3)	0 (0-3)	0.414	0.89824	0 (0-3)	0 (0-3)	0.629	0.898333	0 (0-3)	0 (0-3)	0.611	0.855826
Tetracycline	8 (4-9)	8 (1-18)	0.985	0.985	8 (1-18)	6 (1-9)	0.036	0.42	6 (1-9)	8 (1-18)	0.142	0.855826
Trimethoprim	1 (1-3)	1 (0-3)	0.545	0.89824	1 (0-3)	1 (0-2)	0.016	0.42	1 (0-3)	1 (0-3)	0.187	0.855826
Lincosamide/Oxazolidinones/Pleuromutilin/Streptogramin	0 (0-0)	0 (0-1)	0.702	0.89824	0 (0-1)	0 (0-0)	0.661	0.898333	0 (0-0)	0 (0-1)	0.575	0.855826
Mean (range) denotes mean for number of resistance elements for that particular class of antibiotics
^A p value was generated by using Mann-Whitney U test and an adjusted p value was calculated by using Benjamini-Hochberg test
A p value <0.05 was considered significant and indicated in green color.
