# Supplementary material for: Gut microbiome features and resistome elements associated with colonization and infection with antibiotic-resistance threats
Source: Gut Microbes Rep. 2025 Oct 26;2(1):2570502. doi: 10.1080/29933935.2025.2570502 (PMC12940128; doi:10.1080/29933935.2025.2570502)
Supplement: Supplementary material — Supplementary Figures and Tables. [file KGMR_A_2570502_SM2724.zip › Supplemental material/Tables/Supplemental Table 8 011225.xlsx]

## Sheet: Baseline
Supplemental Table 8. Differences in the centered log abundance of bacterial taxa between AML patients who did and did not develop ARI, ARC, ARI and/or ARC at baseline
Taxon&		Median CLR ± IQR*		p value	Adjusted p value	Median CLR ± IQR		p value	Adjusted p value	Median CLR ± IQR		p value	Adjusted p value
		Baseline ARI	Baseline No-ARI		Adjusted p value	Baseline ARC	Baseline No-ARC		Adjusted p value	Baseline ARI/ARC	Baseline no-ARI/ARC		Adjusted p value
Genus	Akkermansia	1.2995 ± 7.0037	0.1353 ± 5.7582	0.927798	0.894192	-1.3203 ± 6.1522	0.3779 ± 5.8616	0.302552	0.62535	-1.3358 ± 7.2874	0.4750 ± 5.5800	0.22006	0.605275
	Bacteroides	0.2333 ± 3.0309	0.3056 ± 2.7389	0.918228	0.82463	0.4933 ± 3.6984	0.2209 ± 2.7024	0.813876	0.90299	0.2426 ± 3.0309	0.3056 ± 2.6814	0.86197	0.9654
	Subdoligranulum	0.4472 ± 2.3406	0.7007 ± 2.1531	0.795107	0.82463	-0.5577 ± 5.0209	0.7288 ± 2.0146	0.230889	0.586131	0.4472 ± 4.5268	0.7007 ± 2.0602	0.320144	0.70422
	Blautia	1.8045 ± 2.4207	1.3171 ± 2.0832	0.198323	0.800879	1.3513 ± 5.4829	1.3600 ± 1.9413	0.710298	0.90299	1.4540 ± 3.8537	1.3171 ± 1.9234	0.467424	0.782265
	Olsenella	-0.5095 ± 0.0000	-0.5095 ± 0.0000	0.188453	0.975911	-0.5095 ± 2.1253	-0.5095 ± 0.0000	0.550137	0.896186	-0.5095 ± 0.0000	-0.5095 ± 0.0000	0.92967	0.9654
	Eubacterium	0.1617 ± 6.8660	2.2546 ± 6.0000	0.76729	0.83983	-1.5399 ± 5.4854	2.3584 ± 5.8734	0.0589343	0.38874	-1.2295 ± 6.6881	2.3615 ± 5.8320	0.105594	0.3168
	Ruminococcus	3.9340 ± 5.0771	3.4454 ± 9.3964	0.481569	0.800879	-1.3914 ± 11.6866	3.7497 ± 8.2702	0.128771	0.4122	0.4593 ± 12.3371	3.6857 ± 8.3228	0.40482	0.782265
	Streptococcus	-1.4702 ± 2.3826	0.6830 ± 3.4342	0.0663702	0.800879	0.3195 ± 5.0838	0.6206 ± 3.4808	0.777548	0.90299	-0.2769 ± 4.1844	0.6830 ± 3.4026	0.432668	0.782265
	Staphylococcus	-2.0081 ± 0.0000	-2.0081 ± 0.0000	0.22001	0.936766	-2.0081 ± 0.0000	-2.0081 ± 0.0000	0.769658	0.90299	-2.0081 ± 0.0000	-2.0081 ± 0.0000	0.759182	0.9654
	Escherichia	0.8031 ± 4.6468	0.6612 ± 2.9210	0.606927	0.800879	0.7218 ± 2.6784	0.6650 ± 3.2955	0.729298	0.90299	0.8317 ± 5.1665	0.6612 ± 2.8784	0.316909	0.70422
	Clostridium	1.6950 ± 1.2425	0.8045 ± 2.0157	0.0383163	0.544672	0.0218 ± 5.5095	0.9622 ± 2.0192	0.561422	0.896186	1.1400 ± 2.4950	0.9012 ± 2.0442	0.91833	0.9654
	Faecalibacterium	-0.2040 ± 6.7207	1.6142 ± 5.5872	0.414903	0.800879	-0.9358 ± 5.112	1.8013 ± 5.7662	0.105958	0.4103	-1.6220 ± 5.0626	1.8791 ± 5.6865	0.0425123	0.175313
	Collinsella	-0.1009 ± 9.5657	0.8649 ± 8.1494	0.381644	0.800879	-1.449 ± 4.9445	1.0414 ± 8.3892	0.111949	0.4103	-1.5652 ± 6.5927	1.5933 ± 7.7774	0.0282974	0.175313
	Alistipes	-0.6068 ± 8.3079	1.5567 ± 5.4000	0.330623	0.800879	2.4812 ± 6.5936	1.3934 ± 5.212	0.41116	0.753867	1.5480 ± 7.6330	1.4142 ± 5.2590	0.960866	0.9654
	Bifidobacterium	2.0633 ± 6.2596	0.0879 ± 7.5394	0.610308	0.800879	-0.7877 ± 8.7846	0.365 ± 6.7745	0.570279	0.896186	0.5872 ± 8.7439	0.2557 ± 7.1438	0.950004	0.9654
	Lactobacillus	-1.3558 ± 3.2602	0.7907 ± 3.7587	0.114447	0.800879	-0.7573 ± 2.5918	0.7317 ± 3.944	0.287514	0.62535	-0.9418 ± 3.0073	0.8878 ± 3.9011	0.0613904	0.225133
	Methanobrevibacter	-1.5197 ± 1.7600	0.0847 ± 6.8839	0.138774	0.800879	-2.2086 ± 5.0337	0.1146 ± 6.1089	0.00941956	0.1551	-1.9955 ± 4.8953	0.1920 ± 6.2399	0.00273294	0.0891
	Parabacteroides	1.5967 ± 4.6635	0.9061 ± 3.5171	0.913418	0.825754	0.7974 ± 4.7041	0.9159 ± 3.8073	0.619101	0.90299	1.1051 ± 4.6635	0.9061 ± 3.5171	0.802812	0.9654
	Marvinbryantia	-0.3207 ± 0.0000	-0.3207 ± 0.0000	0.442395	0.800879	-0.3207 ± 0.0000	-0.3207 ± 0.0000	0.357813	0.694553	-0.3207 ± 0.0000	-0.3207 ± 0.0000	0.25245	0.640708
	Lachnospiraceae_noname	2.1689 ± 2.3656	0.9737 ± 1.8878	0.072869	0.796786	0.8001 ± 2.4605	1.2268 ± 1.8088	0.207357	0.57035	0.8473 ± 3.5834	1.1544 ± 1.7461	0.847976	0.9654
	Dorea	0.8013 ± 5.3347	1.4532 ± 6.0999	0.373828	0.800879	-0.5173 ± 7.337	1.4852 ± 5.8691	0.0914877	0.4103	-0.6442 ± 9.3347	1.5005 ± 6.1976	0.0358148	0.175313
	Coprobacillus	2.1643 ± 2.2658	0.5148 ± 7.0737	0.304154	0.800879	-5.7887 ± 6.2206	0.8893 ± 4.2711	0.0213441	0.2343	0.1998 ± 8.4528	0.6325 ± 4.4675	0.36221	0.747038
	Roseburia	-1.6659 ± 7.2156	1.238 ± 6.1800	0.407036	0.800879	-2.4545 ± 7.9220	1.5209 ± 5.5001	0.00761651	0.1551	-2.282 ± 8.7877	1.6763 ± 5.1667	0.0125114	0.175313
	Dialister	-0.9217 ± 0.0000	-0.9217 ± 0.0000	0.137388	0.83983	-0.9217 ± 0.0000	-0.9217 ± 0.0000	0.0763374	0.4103	-0.9217 ± 0.0000	-0.9217 ± 0.7921	0.0278354	0.175313
	Catenibacterium	-0.5162 ± 0.0000	-0.5162 ± 0.0000	0.909541	0.800879	-0.5162 ± 0.0000	-0.5162 ± 0.0000	0.820903	0.90299	-0.5162 ± 0.0000	-0.5162 ± 0.0000	0.873386	0.9654
	Acidaminococcus	-1.4124 ± 0.0000	-1.4124 ± 2.8579	0.0835442	0.800879	-1.4124 ± 0.0000	-1.4124 ± 2.887	0.137364	0.4122	-1.4124 ± 0.0000	-1.4124 ± 3.7736	0.0386424	0.175313
	Enterococcus	-3.3898 ± 7.0134	-0.2860 ± 8.3504	0.395658	0.800879	-0.3444 ± 9.7469	-0.3455 ± 8.2939	0.949348	0.978966	-1.7672 ± 9.1613	-0.2860 ± 8.3026	0.711454	0.9654
	Coprococcus	1.8880 ± 8.7995	1.5911 ± 10.3889	0.661041	0.936766	1.4831 ± 11.0435	1.6696 ± 10.3339	0.760402	0.90299	-1.4800 ± 10.5557	1.7482 ± 10.3365	0.474144	0.782265
	Eggerthella	2.0252 ± 8.1190	2.5477 ± 5.1171	1	0.946923	-2.4989 ± 9.3871	2.6216 ± 5.0848	0.0409545	0.33825	-2.4047 ± 10.3656	2.6834 ± 4.7998	0.0280008	0.175313
	Veillonella	1.3780 ± 3.8688	0.7651 ± 7.1993	0.907774	0.82463	-0.1272 ± 3.9777	1.0021 ± 7.1856	0.869934	0.926023	1.0452 ± 3.7051	0.8034 ± 7.1993	0.745886	0.9654
	Pyramidobacter	-0.4724 ± 0.0000	-0.4724 ± 0.0000	0.727639	0.800879	-0.4724 ± 0.0000	-0.4724 ± 0.0000	0.991403	0.9914	-0.4724 ± 0.0000	-0.4724 ± 0.0000	0.699764	0.9654
	Barnesiella	-2.2511 ± 0.0000	-2.2511 ± 5.1722	0.181798	0.800879	-2.2511 ± 0.0000	-2.2511 ± 5.1042	0.303192	0.62535	-2.2511 ± 0.0000	-2.2511 ± 5.4496	0.0765655	0.25278
	Desulfovibrio	-2.5578 ± 7.7112	-2.5578 ± 5.6526	0.970738	0.800879	-2.5578 ± 4.6089	-2.5578 ± 6.2407	0.741028	0.90299	-2.5578 ± 4.1556	-2.5578 ± 6.4448	0.965441	0.9654
Species	Akkermansia muciniphila	1.2995 ± 7.0037	0.1353 ± 5.7582	0.927798	0.96003	-1.3203 ± 6.1522	0.3779 ± 5.8616	0.302552	0.61763	-1.3358 ± 7.2874	0.475 ± 5.5800	0.22006	0.505804
	Streptococcus infantis	-0.9846 ± 0.0000	-0.9846 ± 0.7520	0.456903	0.96003	-0.9846 ± 0.0000	-0.9846 ± 0.3760	0.705216	0.8815	-0.9846 ± 0.0000	-0.9846 ± 0.752	0.66734	0.834125
	Subdoligranulum unclassified	0.4954 ± 3.5337	0.9226 ± 2.2661	0.611951	0.96003	-0.2096 ± 5.0209	0.9658 ± 2.2521	0.278819	0.61763	0.4954 ± 4.8914	0.9226 ± 2.2022	0.25748	0.505804
	Coprobacillus_sp_29_1	-0.5820 ± 0.0000	-0.5820 ± 0.0000	0.480449	0.906012	-0.5820 ± 0.0000	-0.5820 ± 0.0000	0.576007	0.78489	-0.5820 ± 0.0000	-0.5820 ± 0.0000	0.885447	0.918811
	Staphylococcus epidermidis	-1.8156 ± 0.0000	-1.8156 ± 0.0000	0.256533	0.96003	-1.8156 ± 0.0000	-1.8156 ± 0.0000	0.638836	0.81707	-1.8156 ± 0.0000	-1.8156 ± 0.0000	0.353339	0.566814
	Parvimonas unclassified	-0.2144 ± 0.0000	-0.2144 ± 0.0000	0.408191	0.906012	-0.2144 ± 0.0000	-0.2144 ± 0.0000	0.322439	0.624345	-0.2144 ± 0.0000	-0.2144 ± 0.0000	0.218398	0.505804
	Ruminococcus_sp_5_1_39BFAA	6.0219 ± 5.2768	4.8528 ± 11.3249	0.402238	0.658764	-4.3977 ± 8.3564	5.5381 ± 11.5356	0.0479833	0.44	-4.3977 ± 10.9914	5.5123 ± 11.4516	0.330875	0.566814
	Escherichia coli	1.3185 ± 4.4357	1.2502 ± 8.1957	0.464375	0.658764	1.0697 ± 5.1818	1.2777 ± 8.5478	1	1	1.3185 ± 6.8523	1.2502 ± 8.1957	0.491046	0.692436
	Eubacterium rectale	-0.4405 ± 7.0784	0.1934 ± 6.4824	0.975903	0.96003	-0.7158 ± 3.5244	0.3357 ± 6.4475	0.29767	0.61763	-0.7423 ± 6.9172	0.4612 ± 6.2714	0.379659	0.580097
	Faecalibacterium prausnitzii	-0.2040 ± 6.7207	1.6142 ± 5.5872	0.414903	0.906012	-0.9358 ± 5.1120	1.8013 ± 5.7662	0.105958	0.449533	-1.6220 ± 5.0626	1.8791 ± 5.6865	0.0425123	0.259722
	Gordonibacter pamelaeae	-2.6745 ± 7.6421	-0.0265 ± 7.4723	0.627533	0.9759	-2.6745 ± 7.0885	0.5402 ± 7.5003	0.43597	0.666111	-2.6745 ± 6.6285	1.1097 ± 7.5175	0.195592	0.505804
	Bacteroides uniformis	2.2702 ± 3.5954	0.7858 ± 4.1593	0.479826	0.658764	0.8736 ± 4.1342	0.7891 ± 3.6697	0.626575	0.81707	0.9450 ± 4.1115	0.7858 ± 3.6791	0.744846	0.840153
	Streptococcus thermophilus	-0.06150 ± 2.1713	0.9622 ± 3.7618	0.381136	0.96003	-0.2374 ± 2.8709	0.9432 ± 3.8041	0.733771	0.892053	-0.0615 ± 1.7458	1.0878 ± 3.8917	0.360691	0.566814
	Ruminococcus torques	2.3608 ± 1.1414	1.9674 ± 3.9128	0.566022	0.658764	1.5731 ± 5.4040	2.1336 ± 3.7616	0.393619	0.656	2.1698 ± 5.2646	2.0431 ± 3.7458	0.795897	0.87549
	Bacteroides ovatus	0.9122 ± 4.3184	0.2517 ± 4.2286	0.464934	0.658764	-0.1146 ± 4.7000	0.2618 ± 4.3258	0.486535	0.715141	0.2851 ± 4.9217	0.2517 ± 4.2074	0.960888	0.974
	Bacteroides caccae	-4.0911 ± 6.1244	0.9104 ± 9.7804	0.0924641	0.658764	0.4732 ± 9.6858	0.6452 ± 9.7466	0.585111	0.78489	-2.4479 ± 9.1651	0.9104 ± 9.7804	0.256938	0.505804
	Collinsella aerofaciens	0.2941 ± 9.4613	0.7062 ± 8.8879	0.522455	0.96003	-1.2856 ± 6.2627	1.0322 ± 8.9002	0.102993	0.449533	-1.6106 ± 6.1696	1.2598 ± 8.5020	0.034958	0.244062
	Methanobrevibacter smithii	-2.8772 ± 3.7178	0.2643 ± 9.3946	0.0988021	0.658764	-5.2964 ± 4.7958	0.2784 ± 7.0472	0.00987058	0.287375	-3.2189 ± 4.4461	0.4434 ± 6.9210	0.00287159	0.113667
	Lactobacillus crispatus	-0.7662 ± 0.0000	-0.7662 ± 0.0000	0.22001	0.9759	-0.7662 ± 0.0000	-0.7662 ± 0.0000	0.497979	0.715141	-0.7662 ± 0.0000	-0.7662 ± 0.0000	0.251051	0.505804
	Bacteroides dorei	-5.6717 ± 9.4514	0.7853 ± 4.2775	0.12374	0.658764	-2.2021 ± 4.5663	0.847 ± 4.4486	0.020891	0.287375	-2.5352 ± 6.1014	0.9375 ± 4.3073	0.00562038	0.113667
	Marvinbryantia formatexigens	-0.3207 ± 0.0000	-0.3207 ± 0.0000	0.442395	0.906012	-0.3207 ± 0.0000	-0.3207 ± 0.0000	0.357813	0.636109	-0.3207 ± 0.0000	-0.3207 ± 0.0000	0.25245	0.505804
	Lactobacillus reuteri	-0.7371 ± 0.0000	-0.7371 ± 0.0000	0.276956	0.96003	-0.7371 ± 0.0000	-0.7371 ± 0.0000	0.194134	0.593083	-0.7371 ± 0.0000	-0.7371 ± 0.0000	0.106763	0.344972
	Alistipes indistinctus	-3.1404 ± 0.0000	-3.1404 ± 7.3290	0.312522	0.96003	-3.1404 ± 0.0000	-3.1404 ± 7.479	0.329248	0.624345	-3.1404 ± 0.0000	-3.1404 ± 7.5945	0.0813022	0.279469
	Ruminococcus gnavus	4.3428 ± 6.1542	1.1193 ± 4.7828	0.081446	0.658764	-0.3127 ± 8.0512	1.253 ± 4.8195	0.075617	0.449533	0.2078 ± 8.8184	1.2189 ± 4.7769	0.724227	0.840153
	Bacteroides stercoris	1.3542 ± 4.2838	0.6140 ± 8.3241	0.330646	0.658764	-5.0985 ± 7.7491	0.7941 ± 8.8213	0.144953	0.498437	0.7789 ± 8.8213	0.6710 ± 8.3241	0.748456	0.840153
	Ruminococcus bromii	-1.4887 ± 10.2206	0.5048 ± 7.5371	0.56056	0.96003	0.0986 ± 10.5235	0.5237 ± 7.4726	0.762257	0.892053	-3.5009 ± 9.2390	0.5856 ± 7.5371	0.223771	0.505804
	Lactobacillus fermentum	-2.4441 ± 3.3462	-2.4441 ± 5.8714	0.203453	0.906012	-2.4441 ± 5.2371	-2.4441 ± 5.8607	0.507104	0.715141	-2.4441 ± 4.4648	-2.4441 ± 5.9345	0.196104	0.505804
	Subdoligranulum_sp_4_3_54A2FAA	-0.6490 ± 10.9938	3.4624 ± 10.5975	0.86387	0.96003	-5.3485 ± 11.0769	3.7524 ± 10.5933	0.22831	0.61763	-5.3485 ± 10.8041	3.7315 ± 10.5975	0.304618	0.558433
	Eubacterium hallii	1.3462 ± 7.0895	1.4677 ± 7.1949	0.515946	0.906012	-5.2088 ± 6.6849	1.9441 ± 6.9766	0.0182022	0.287375	-1.6830 ± 7.6337	2.1856 ± 6.9139	0.0781862	0.279469
	Bifidobacterium longum	2.7994 ± 6.2576	0.1005 ± 9.0922	0.291991	0.658764	-1.3292 ± 8.8578	0.1355 ± 8.6934	0.841076	0.92521	1.1764 ± 8.7475	0.1032 ± 9.0127	0.511511	0.696756
	Parabacteroides unclassified	-0.5983 ± 11.0799	-3.9256 ± 7.9513	0.281254	0.658764	-3.9256 ± 10.3277	-3.9256 ± 7.6250	0.370062	0.636109	-3.9256 ± 10.0877	-3.9256 ± 7.8138	0.356611	0.566814
	Bifidobacterium pseudocatenulatum	-0.6470 ± 0.0000	-0.6470 ± 0.0000	0.348876	0.96003	-0.6470 ± 0.0000	-0.6470 ± 0.0000	0.262839	0.61763	-0.6470 ± 0.0000	-0.6470 ± 0.0000	0.16398	0.474737
	Oscillibacter_sp_KLE_1728	-0.1047 ± 0.0000	-0.1047 ± 0.0000	NaN	0.658764	-0.1047 ± 0.0000	-0.1047 ± 0.0000	NaN	NaN	-0.1047 ± 0.0000	-0.1047 ± 0.0000	NaN	NaN
	Bifidobacterium adolescentis	-1.1058 ± 0.0000	-1.1058 ± 0.0000	0.615407	0.96003	-1.1058 ± 0.0000	-1.1058 ± 0.0000	0.957376	1	-1.1058 ± 0.0000	-1.1058 ± 0.0000	0.974049	0.974
	Collinsella intestinalis	-0.4340 ± 2.5124	-0.434 ± 0.0000	0.242116	0.658764	-0.434 ± 0.0000	-0.4340 ± 0.0000	0.431844	0.666111	-0.434 ± 0.0000	-0.4340 ± 0.0000	0.328833	0.566814
	Dorea longicatena	-3.0543 ± 6.4852	0.9544 ± 9.8075	0.149948	0.658764	-1.8386 ± 6.4932	1.0072 ± 9.7926	0.240824	0.61763	-3.2462 ± 6.4852	1.1338 ± 9.8730	0.0354664	0.244062
	Ruminococcus obeum	2.0841 ± 6.3396	2.3112 ± 5.6266	0.776439	0.9759	-1.4457 ± 11.1802	2.5135 ± 5.4178	0.122581	0.449533	-0.9514 ± 10.7402	2.5999 ± 5.4403	0.0708691	0.279469
	Parabacteroides merdae	-0.4058 ± 9.5555	1.9347 ± 7.9834	0.306611	0.8295	-6.1542 ± 8.0261	2.1394 ± 6.9921	0.0271806	0.2992	-0.4058 ± 8.8566	2.2576 ± 7.0550	0.0723473	0.279469
	Dialister invisus	-0.8933 ± 0.0000	-0.8933 ± 0.0000	0.137386	0.96003	-0.8933 ± 0.0000	-0.8933 ± 0.0000	0.0763359	0.449533	-0.8933 ± 0.0000	-0.8933 ± 0.7791	0.0278346	0.244062
	Catenibacterium mitsuokai	-0.5162 ± 0.0000	-0.5162 ± 0.0000	0.909541	0.658764	-0.5162 ± 0.0000	-0.5162 ± 0.0000	0.820903	0.921418	-0.5162 ± 0.0000	-0.5162 ± 0.0000	0.873386	0.918811
	Bacteroides vulgatus	-0.1925 ± 5.3089	0.3089 ± 4.7404	0.685753	0.96003	-2.2264 ± 5.4130	0.5328 ± 4.8106	0.0185578	0.287375	-2.1879 ± 4.9516	0.4652 ± 4.8165	0.0675739	0.279469
	Alistipes putredinis	-4.3554 ± 6.405	0.2206 ± 9.2320	0.312674	0.906012	-4.3554 ± 9.5609	0.2128 ± 8.9172	0.747055	0.892053	-4.3554 ± 9.5146	0.2206 ± 8.9173	0.576174	0.737
	Bacteroides massiliensis	-3.4202 ± 2.8571	0.4030 ± 8.0393	0.0876092	0.658764	-3.4202 ± 5.4116	0.3961 ± 8.0277	0.163996	0.530588	-3.4202 ± 2.8571	0.6825 ± 8.1720	0.0253534	0.244062
	Barnesiella intestinihominis	-2.2511 ± 0.0000	-2.2511 ± 5.1722	0.181798	0.906012	-2.2511 ± 0.0000	-2.2511 ± 5.1042	0.303192	0.61763	-2.2511 ± 0.0000	-2.2511 ± 5.4496	0.0765655	0.279469
	Bacteroides thetaiotaomicron	-0.9262 ± 3.5384	0.7797 ± 4.4277	0.169504	0.658764	1.7574 ± 4.7175	0.4635 ± 4.4809	0.358881	0.636109	0.6904 ± 4.6392	0.6207 ± 4.5396	0.86168	0.918811
	Blautia producta	2.1852 ± 4.1363	0.7668 ± 7.9142	0.356704	0.720939	2.3147 ± 8.1649	0.6984 ± 7.876	0.214013	0.61763	2.1125 ± 9.6001	0.6300 ± 7.7190	0.281532	0.533879
	Clostridium leptum	-3.2217 ± 9.1236	1.9184 ± 5.4013	0.127272	0.658764	-6.4499 ± 9.7445	1.8186 ± 4.1506	0.108432	0.449533	-6.4499 ± 8.3881	2.0595 ± 3.6438	0.00622258	0.113667
	Coprococcus comes	2.3194 ± 8.7515	1.0623 ± 10.1362	0.945626	0.96003	1.9145 ± 11.0798	1.195 ± 10.0914	0.970008	1	-1.0668 ± 10.592	1.3277 ± 10.1034	0.690491	0.836717
	Eubacterium siraeum	-3.0611 ± 1.2954	0.2440 ± 7.6300	0.101683	0.658764	-3.0611 ± 0.0000	0.2486 ± 7.5703	0.0853306	0.449533	-3.0611 ± 1.2954	0.5532 ± 7.6300	0.0530938	0.279469
	Eggerthella unclassified	0.9457 ± 7.7506	2.4077 ± 5.4311	0.702887	0.96003	-2.2301 ± 9.3342	2.4549 ± 4.9482	0.0576079	0.449533	-2.1359 ± 9.1758	2.6084 ± 4.8329	0.0191833	0.244062
	Alistipes onderdonkii	1.4757 ± 9.8351	0.9019 ± 9.8344	0.985391	0.96003	1.4323 ± 8.9539	0.8976 ± 9.4500	0.412447	0.666111	2.1075 ± 10.5344	0.8933 ± 9.5206	0.519361	0.696756
	Pyramidobacter piscolens	-0.4724 ± 0.0000	-0.4724 ± 0.0000	0.727639	0.658764	-0.4724 ± 0.0000	-0.4724 ± 0.0000	0.991403	1	-0.4724 ± 0.0000	-0.4724 ± 0.0000	0.699764	0.836717
	Clostridium bolteae	2.9977 ± 2.8379	1.0670 ± 4.7554	0.0329667	0.658764	-1.4493 ± 10.3797	1.4698 ± 4.7785	0.115199	0.449533	0.9470 ± 8.0035	1.4642 ± 4.6687	0.547151	0.716571
	Streptococcus mutans	-0.8279 ± 0.0000	-0.8279 ± 0.0000	0.137388	0.96003	-0.8279 ± 0.0000	-0.8279 ± 0.0000	0.292965	0.61763	-0.8279 ± 0.0000	-0.8279 ± 0.0000	0.112861	0.344972
	Lachnospiraceae_bacterium_3_1_57FAA_CT1	2.5671 ± 10.6092	2.3980 ± 4.8583	0.85514	0.96003	1.1976 ± 10.4519	2.4391 ± 4.4117	0.80023	0.916896	-2.0525 ± 10.4405	2.4801 ± 3.8156	0.475055	0.692436
	Enterococcus faecalis	-3.7770 ± 5.0806	0.2813 ± 5.6806	0.281576	0.906012	-3.7770 ± 6.5683	-0.0758 ± 5.6176	0.881529	0.950637	-3.7770 ± 6.3270	0.2813 ± 5.6644	0.483417	0.692436
	*Median and IQR denote median and interquartile range of centered log ratio (CLR) transformation of read count data, respectively.
	^A p value was generated by using Mann-Whitney U test and an adjusted p value was calculated by using Benjamini-Hochberg test
	A p value <0.05 was considered significant and indicated in green color.
