# Supplementary material for: Gut microbiome features and resistome elements associated with colonization and infection with antibiotic-resistance threats
Source: Gut Microbes Rep. 2025 Oct 26;2(1):2570502. doi: 10.1080/29933935.2025.2570502 (PMC12940128; doi:10.1080/29933935.2025.2570502)
Supplement: Supplementary material — Supplementary Figures and Tables. [file KGMR_A_2570502_SM2724.zip › Supplemental material/Tables/Supplemental Table 6_011225.xlsx]

## Sheet: Baseline vs EOS_072824
Supplemental Table 6. Differences in the centered log abundance of bacterial taxa between baseline and end of study for AML patients.
Taxon		Median CLR ± IQR		p value
		Baseline	EOS		Adjusted p value
Genus	Acidaminococcus	0.1353 ± 6.0543	-1.4092 ± 5.7357	0.00727691	0.0146
	Akkermansia	0.3056 ± 2.7664	0.5035 ± 4.5285	0.856416	0.8564
	Alistipes	0.7007 ± 2.1970	0.0835 ± 2.9308	0.122585	0.210171
	Bacteroides	1.3595 ± 1.9518	-0.2345 ± 4.4170	<0.0001	<0.0001
	Barnesiella	-0.5095 ± 0.0000	-2.2676 ± 4.7025	<0.0001	<0.0001
	Bifidobacterium	2.1817 ± 6.0000	-6.3646 ± 9.8524	<0.0001	<0.0001
	Blautia	3.4621 ± 9.3544	-0.2238 ± 3.1495	0.00066898	0.0017
	Clostridium	-2.0081 ± 0.0000	-2.0081 ± 7.5919	<0.0001	<0.0001
	Collinsella	0.6688 ± 3.0993	0.3735 ± 8.0240	0.252234	0.336267
	Coprobacillus	0.9015 ± 2.0615	0.6457 ± 3.4085	0.758387	0.810574
	Coprococcus	1.6142 ± 5.7292	-1.2521 ± 5.9300	0.000433068	0.00106667
	Enterococcus	-0.0876 ± 6.5914	-1.4266 ± 7.7965	0.249581	0.336267
	Escherichia	0.9061 ± 3.9007	-0.3201 ± 7.5085	0.776796	0.810574
	Eubacterium	-0.3207 ± 0.0000	-2.104 ± 5.7972	<0.0001	<0.0001
	Faecalibacterium	1.1217 ± 1.8765	0.5780 ± 4.1281	0.376824	0.475958
	Lactobacillus	0.5916 ± 5.4510	-0.2655 ± 6.2591	0.195035	0.2925
	Methanobrevibacter	-0.9217 ± 0.0000	0.6765 ± 4.9076	0.131626	0.21056
	Parabacteroides	-1.4124 ± 2.5124	0.4075 ± 9.3985	0.691168	0.810574
	Roseburia	1.5911 ± 10.3365	-1.4548 ± 9.2918	0.0014835	0.00327273
	Ruminococcus	2.5477 ± 5.8512	-1.4124 ± 0.0000	<0.0001	<0.0001
	Staphylococcus	0.8034 ± 7.1678	1.0558 ± 5.8980	0.730407	0.810574
	Streptococcus	-0.4724 ± 0.0000	-4.4432 ± 4.5420	<0.0001	<0.0001
	Subdoligranulum	-2.2511 ± 4.3037	-0.8227 ± 6.5171	0.108805	0.200862
	Veillonella	-2.5578 ± 5.6526	-2.2511 ± 3.3005	<0.0001	<0.0001
	Akkermansia muciniphila	0.1353 ± 6.0543	-1.4092 ± 5.7357	0.00727691	0.02409
	Alistipes onderdonkii	0.9226 ± 2.4162	0.3455 ± 3.1892	0.129298	0.23705
	Alistipes putredinis	-0.5820 ± 0.0000	-1.8156 ± 7.3824	0.030196	0.07458
	Bacteroides caccae	-1.8156 ± 0.0000	-4.3977 ± 0.0000	<0.0001	<0.0001
	Bacteroides massiliensis	4.9452 ± 11.3249	0.8303 ± 7.7307	<0.0001	0.00055
	Bacteroides ovatus	1.2502 ± 8.3946	-1.2404 ± 6.4085	<0.0001	<0.0001
	Bacteroides stercoris	0.0962 ± 6.4824	-1.2521 ± 5.9300	0.00120942	0.00565714
	Bacteroides thetaiotaomicron	1.6142 ± 5.7292	-1.0656 ± 6.5912	0.0014499	0.005775
	Bacteroides uniformis	-2.6745 ± 7.4723	0.3708 ± 4.2581	0.212147	0.3487
	Bacteroides vulgatus	0.7925 ± 4.2067	-1.0172 ± 5.2577	0.0027928	0.0102667
	Barnesiella intestinihominis	0.8605 ± 3.6792	-1.2649 ± 6.1922	0.0632123	0.122682
	Bifidobacterium adolescentis	2.0431 ± 3.8258	-0.4965 ± 10.1976	0.170459	0.296132
	Bifidobacterium longum	0.2517 ± 4.3215	-1.5443 ± 7.1245	0.0339375	0.07458
	Bifidobacterium pseudocatenulatum	0.5118 ± 9.6993	0.0921 ± 9.3538	0.501605	0.648323
	Blautia producta	0.6729 ± 11.0738	-5.4889 ± 6.5134	<0.0001	<0.0001
	Clostridium bolteae	-0.7662 ± 0.0000	-0.4602 ± 7.9867	0.593095	0.674907
	Clostridium leptum	0.7524 ± 5.0972	-5.3485 ± 10.2505	0.770722	0.828919
	Collinsella aerofaciens	-0.3207 ± 0.0000	-3.8870 ± 5.9908	<0.0001	<0.0001
	Enterococcus faecalis	3.4624 ± 10.5975	-4.4145 ± 4.6164	0.900119	0.9001
	Escherichia coli	1.4677 ± 7.2910	1.3771 ± 9.6545	0.803781	0.828919
	Eubacterium hallii	0.1032 ± 9.0922	-0.6470 ± 0.0000	0.364787	0.5016
	Eubacterium rectale	-3.9256 ± 8.2548	-1.1058 ± 0.0000	<0.0001	<0.0001
	Faecalibacterium prausnitzii	-0.1047 ± 0.0000	-0.9092 ± 10.2804	0.593039	0.674907
	Methanobrevibacter smithii	-0.5162 ± 0.0000	0.4373 ± 5.3817	0.533717	0.6523
	Parabacteroides merdae	0.2051 ± 9.0282	-4.3554 ± 8.2972	0.296543	0.425413
	Parabacteroides unclassified	0.1564 ± 7.7397	-3.4202 ± 5.4227	0.0334797	0.07458
	Ruminococcus gnavus	1.7176 ± 5.6401	-2.2511 ± 3.3005	0.0141461	0.0423
	Ruminococcus_sp_5_1_39BFAA	-3.0611 ± 7.2672	0.2457 ± 7.4703	0.51079	0.648323
	Ruminococcus torques	2.3389 ± 5.7324	0.1983 ± 8.5064	0.221923	0.3487
	Staphylococcus epidermidis	0.9019 ± 9.8344	0.3558 ± 9.4173	0.0566841	0.116944
	Streptococcus thermophilus	-0.8279 ± 0.0000	-0.0179 ± 10.3696	0.793668	0.828919
	Subdoligranulum_sp_4_3_54A2FAA	2.398 ± 6.3910	1.1175 ± 5.7356	0.0161894	0.04455
	Subdoligranulum unclassified	-0.0881 ± 5.6806	1.1133 ± 6.5876	0.277895	0.41685
	*Median and IQR denote median and interquartile range of centered log ratio (CLR) transformation of read count data, respectively.
	^A p value was generated by using Mann-Whitney U test and an adjusted p value was calculated by using Benjamini-Hochberg test
	A p value <0.05 was considered significant and indicated in green color.
