# Supplementary material for: Gut microbiome features and resistome elements associated with colonization and infection with antibiotic-resistance threats
Source: Gut Microbes Rep. 2025 Oct 26;2(1):2570502. doi: 10.1080/29933935.2025.2570502 (PMC12940128; doi:10.1080/29933935.2025.2570502)
Supplement: Supplementary material — Supplementary Figures and Tables. [file KGMR_A_2570502_SM2724.zip › Supplemental material/Tables/Supplemental Table 11_062925.xlsx]

## Sheet: Baseline vs EOS for AR
Supplemental Table 11. Differences in the centered log abundance of bacterial taxa between baseline and end of study stool samples for AML patients who did and did not develop AR
Taxon&		Median CLR ± IQR		p value	Adjusted p value	Median CLR ± IQR		p value	Adjusted p value
		Baseline AR	EOS AR			Baseline No-AR	EOS No-AR
Genus	Acidaminococcus	-1.3358 ± 7.2874	-1.2057 ± 4.6066	0.5306	0.707467	0.4750 ± 5.5800	-1.4092 ± 6.6192	0.0115629	0.0232
	Akkermansia	0.2426 ± 3.0309	-4.1393 ± 6.0377	0.0735	0.204533	0.3056 ± 2.6814	1.1836 ± 3.4136	0.562176	0.642514
	Alistipes	0.4472 ± 4.5268	-0.9902 ± 4.578	0.7319	0.87828	0.7007 ± 2.0602	0.2219 ± 2.5005	0.129123	0.20656
	Bacteroides	1.454 ± 3.8537	-0.0478 ± 4.2614	0.4436	0.6654	1.3171 ± 1.9234	-0.3885 ± 4.4448	<0.0001	0
	Barnesiella	-0.5095 ± 0.0000	-3.5614 ± 4.366	0.0007	0.0084	-0.5095 ± 0.0000	-1.9694 ± 5.6323	<0.0001	0
	Bifidobacterium	-1.2295 ± 6.6881	-6.3646 ± 5.2587	0.0646	0.204533	2.3615 ± 5.8320	-3.0235 ± 10.1106	<0.0001	0.000342857
	Blautia	0.4593 ± 12.3371	0.2799 ± 1.5160	0.9443	0.9815	3.6857 ± 8.3228	-0.2563 ± 3.7302	<0.0001	0.00106667
	Clostridium	-2.0081 ± 0.0000	-2.0081 ± 7.3595	0.1644	0.358691	-2.0081 ± 0.0000	-2.0081 ± 7.5919	<0.0001	0
	Collinsella	0.8317 ± 5.1665	2.2118 ± 12.7602	0.8706	0.9815	0.6612 ± 2.8784	0.2630 ± 5.3237	0.164832	0.2472
	Coprobacillus	1.1400 ± 2.4950	1.6099 ± 4.6268	0.318	0.545143	0.9012 ± 2.0442	0.5212 ± 3.2568	0.432325	0.51876
	Coprococcus	-1.6220 ± 5.0626	-3.0459 ± 3.1598	0.063	0.204533	1.8791 ± 5.6865	-1.0172 ± 5.8283	0.00302262	0.0072
	Enterococcus	-1.9955 ± 4.8953	-5.5578 ± 3.9959	0.9438	0.9815	0.192 ± 6.2399	-0.6405 ± 8.9734	0.205312	0.289835
	Escherichia	1.1051 ± 4.6635	-3.763 ± 6.2516	0.2959	0.545143	0.9061 ± 3.5171	1.9624 ± 6.6368	0.365618	0.461811
	Eubacterium	-0.3207 ± 0.0000	-1.0066 ± 4.9955	0.0143	0.0858	-0.3207 ± 0.0000	-2.8966 ± 5.8123	< 0.0001	0.0006
	Faecalibacterium	0.8473 ± 3.5834	0.6390 ± 4.0487	0.9815	0.9815	1.1544 ± 1.7461	0.5573 ± 4.6813	0.308401	0.4112
	Lactobacillus	0.1998 ± 8.4528	-5.8429 ± 3.6585	0.0033	0.0264	0.6325 ± 4.4675	0.4620 ± 6.3191	0.949982	0.95
	Methanobrevibacter	-0.9217 ± 0.0000	-2.761 ± 7.3001	0.4248	0.6654	-0.9217 ± 0.7921	1.7198 ± 4.9645	0.0543184	0.0930857
	Parabacteroides	-1.4124 ± 0.0000	0.5356 ± 7.1709	0.1502	0.358691	-1.4124 ± 3.7736	0.2024 ± 9.1922	0.870613	0.949745
	Roseburia	-1.4800 ± 10.5557	-5.1399 ± 8.3952	0.0767	0.204533	1.7482 ± 10.3365	-1.2926 ± 8.3121	0.00576107	0.0126545
	Ruminococcus	-2.4047 ± 10.3656	-1.4124 ± 0.0000	0.575	0.726316	2.6834 ± 4.7998	-1.4124 ± 0.0000	< 0.0001	0
	Staphylococcus	1.0452 ± 3.7051	1.2191 ± 5.8317	0.4715	0.665647	0.8034 ± 7.1993	1.0558 ± 5.8087	0.934274	0.95
	Streptococcus	-0.4724 ± 0.0000	-4.4432 ± 0.0000	0	0	-0.4724 ± 0.0000	-4.4432 ± 5.3333	6.11e-06	0
	Subdoligranulum	-2.2511 ± 0.0000	0.8198 ± 7.1489	0.2858	0.545143	-2.2511 ± 5.4496	-1.6290 ± 5.8837	0.0320972	0.0592615
	Veillonella	-2.5578 ± 4.1556	-2.2511 ± 2.8995	0.0301	0.14448	-2.5578 ± 6.4448	-2.2511 ± 3.3005	< 0.0001	0
	Akkermansia muciniphila	-1.3358 ± 7.2874	-1.2057 ± 4.6066	0.5306	0.745663	0.475 ± 5.5800	-1.4092 ± 6.6192	0.0115629	0.0348
	Alistipes onderdonkii	0.4954 ± 4.8914	-1.1020 ± 5.8266	0.8164	0.935963	0.9226 ± 2.2022	0.4316 ± 2.234	0.125218	0.258225
	Alistipes putredinis	-0.5820 ± 0.0000	-1.8156 ± 4.2294	0.0094	0.06204	-0.5820 ± 0.0000	-1.8156 ± 7.4768	0.250061	0.365726
	Bacteroides caccae	-1.8156 ± 0.0000	-4.3977 ± 0.0000	0.001	0.0165	-1.8156 ± 0.0000	-4.3977 ± 0.0000	< 0.0001	0
	Bacteroides massiliensis	-4.3977 ± 10.9914	1.9789 ± 12.4271	0.8315	0.935963	5.5123 ± 11.4516	0.7919 ± 7.2572	< 0.0001	0.000825
	Bacteroides ovatus	1.3185 ± 6.8523	-2.5823 ± 4.1858	0.0056	0.0462	1.2502 ± 8.1957	-0.6789 ± 7.6489	0.00146339	0.00707143
	Bacteroides stercoris	-0.7423 ± 6.9172	-3.0459 ± 3.1598	0.0243	0.13365	0.4612 ± 6.2714	-1.0172 ± 5.8283	0.0130118	0.03575
	Bacteroides thetaiotaomicron	-1.6220 ± 5.0626	-2.3665 ± 5.1653	0.4499	0.67485	1.8791 ± 5.6865	-0.4847 ± 6.8631	0.0020552	0.0077
	Bacteroides uniformis	-2.6745 ± 6.6285	-0.8174 ± 4.6781	0.8668	0.935963	1.1097 ± 7.5175	0.4587 ± 4.0843	0.172891	0.335629
	Bacteroides vulgatus	0.9450 ± 4.1115	-0.7618 ± 5.1339	0.9076	0.935963	0.7858 ± 3.6791	-1.1350 ± 5.0307	0.00196546	0.0077
	Barnesiella intestinihominis	-0.0615 ± 1.7458	-2.3858 ± 4.0441	0.1436	0.364523	1.0878 ± 3.8917	-0.9616 ± 6.1500	0.215873	0.365726
	Bifidobacterium adolescentis	2.1698 ± 5.2646	-3.8911 ± 9.2800	0.2938	0.510284	2.0431 ± 3.7458	0.3625 ± 10.1976	0.361113	0.459715
	Bifidobacterium longum	0.2851 ± 4.9217	-5.2174 ± 3.6684	0.0326	0.153686	0.2517 ± 4.2074	-0.8480 ± 8.4689	0.253932	0.365726
	Bifidobacterium pseudocatenulatum	-2.4479 ± 9.1651	-5.2964 ± 3.3937	0.7946	0.935963	0.9104 ± 9.7804	0.6185 ± 7.3505	0.254855	0.365726
	Blautia producta	-1.6106 ± 6.1696	-0.3717 ± 10.7228	0.8698	0.935963	1.2598 ± 8.502	-5.4889 ± 6.3862	< 0.0001	0
	Clostridium bolteae	-0.7662 ± 0.0000	-0.2884 ± 6.4446	0.1975	0.4345	-0.7662 ± 0.0000	-0.7370 ± 8.1986	0.253779	0.365726
	Clostridium leptum	-2.5352 ± 6.1014	-5.3485 ± 7.5155	0.9056	0.935963	0.9375 ± 4.3073	-5.3485 ± 10.3259	0.82248	0.871716
	Collinsella aerofaciens	-0.3207 ± 0.0000	-5.2088 ± 1.5358	0	0	-0.3207 ± 0.0000	-2.7343 ± 6.8093	0.000756002	0.00528
	Enterococcus faecalis	-5.3485 ± 10.8041	-0.2704 ± 4.4644	0.0908	0.28325	3.7315 ± 10.5975	-4.4145 ± 4.6575	0.530458	0.625232
	Escherichia coli	-1.6830 ± 7.6337	-2.5239 ± 8.4765	0.3593	0.582529	2.1856 ± 6.9139	2.7393 ± 10.2942	1	1
	Eubacterium hallii	1.1764 ± 8.7475	-0.6470 ± 0.0000	0.5779	0.762828	0.1032 ± 9.0127	-0.6470 ± 0.0000	0.485574	0.593511
	Eubacterium rectale	-3.9256 ± 10.0877	-1.1058 ± 0.0000	0.5423	0.745663	-3.9256 ± 7.8138	-1.1058 ± 0.0000	< 0.0001	0
	Faecalibacterium prausnitzii	-0.1047 ± 0.0000	-3.9278 ± 8.3861	0.103	0.28325	-0.1047 ± 0.0000	0.0041 ± 10.5267	0.845349	0.871716
	Methanobrevibacter smithii	-0.5162 ± 0.0000	-2.4521 ± 5.5734	0.05	0.20625	-0.5162 ± 0.0000	0.9899 ± 5.1826	0.117282	0.25806
	Parabacteroides merdae	-4.3554 ± 9.5146	-4.3554 ± 1.5827	0.2554	0.468233	0.2206 ± 8.9173	-1.8705 ± 9.875	0.573533	0.63085
	Parabacteroides unclassified	-3.4202 ± 2.8571	-3.4202 ± 3.193	0.9757	0.9757	0.6825 ± 8.1720	-3.4202 ± 5.8417	0.0235239	0.0596538
	Ruminococcus gnavus	-6.4499 ± 8.3881	-2.2511 ± 2.8995	0.1711	0.403307	2.0595 ± 3.6438	-2.2511 ± 3.3005	0.00140467	0.00707143
	Ruminococcus_sp_5_1_39BFAA	-3.0611 ± 1.2954	-0.5258 ± 7.2245	0.3707	0.582529	0.5532 ± 7.6300	0.2457 ± 7.4743	0.281468	0.387062
	Ruminococcus torques	-2.1359 ± 9.1758	5.2779 ± 5.5448	0.0054	0.0462	2.6084 ± 4.8329	-0.7497 ± 7.2162	0.00326219	0.01089
	Staphylococcus epidermidis	2.1075 ± 10.5344	-4.0123 ± 10.0558	0.0646	0.236867	0.8933 ± 9.5206	0.6701 ± 8.305	0.24352	0.365726
	Streptococcus thermophilus	-0.8279 ± 0.0000	-4.1341 ± 8.7848	0.0991	0.28325	-0.8279 ± 0.0000	0.1032 ± 7.2746	0.362226	0.459715
	Subdoligranulum_sp_4_3_54A2FAA	-2.0525 ± 10.4405	-2.3237 ± 9.2117	0.2496	0.468233	2.4801 ± 3.8156	1.5574 ± 5.194	0.0352819	0.0832071
	Subdoligranulum unclassified	-3.7770 ± 6.3270	1.6642 ± 8.7240	0.2241	0.462206	0.2813 ± 5.6644	1.075 ± 6.4977	0.572699	0.63085
	*Median and IQR denote median and interquartile range of centered log ratio (CLR) transformation of read count data, respectively.
	^A p value was generated by using Mann-Whitney U test and an adjusted p value was calculated by using Benjamini-Hochberg test
	A p value <0.05 was considered significant and indicated in green color.
