# Supplementary material for: Gut microbiome features and resistome elements associated with colonization and infection with antibiotic-resistance threats
Source: Gut Microbes Rep. 2025 Oct 26;2(1):2570502. doi: 10.1080/29933935.2025.2570502 (PMC12940128; doi:10.1080/29933935.2025.2570502)
Supplement: Supplementary material — Supplementary Figures and Tables. [file KGMR_A_2570502_SM2724.zip › Supplemental material/Tables/Supplemental Table 7_011225.xlsx]

## Sheet: Sheet1
Supplemental Table 7. Differences in the abundance of antimicrobial resistance genes encoding for specific classes of antibiotics between baseline and end of study stool samples
Class	Mean (Range)		p value	Adjusted p value
	Baseline	EOS		Adjusted p value
Aminoglycoside	6 (0-18)	5 (0-13)	0.09	0.288
Aminoglycoside/Quinolone	0 (0-1)	0 (0-1)	0.184	0.384
Arsenic	0 (0-1)	0 (0-3)	0.35	0.503652
Bacitracin	0 (0-0)	0 (0-1)	0.228	0.384
Beta-lactam	13 (2-36)	12 (0-26)	0.208	0.384
Bleomycin	0 (0-0)	0 (0-1)	0.228	0.384
Colistin	0 (0-1)	0 (0-1)	0.139	0.370667
Efflux	0 (0-3)	0 (0-3)	0.357	0.503652
Fosfomycin	0 (0-4)	0 (0-4)	0.134	0.370667
Fosmidomycin	0 (0-1)	0 (0-1)	0.726	0.829714
Glycopeptide	23 (0-64)	18 (0-49)	0.034	0.186667
Lincosamide	2 (0-5)	1 (0-3)	0.045	0.205714
Lincosamide/Macrolide	1 (0-8)	1 (0-5)	0.014	0.149333
Lincosamide/Macrolide/Streptogramin	0 (0-3)	1 (0-4)	0.847	0.847
Lincosamide/Streptogramin	1 (0-3)	1 (0-4)	0.081	0.288
Lipopeptide	0 (0-2)	0 (0-2)	0.195	0.384
Macrolide	16 (1-42)	14 (0-30)	0.206	0.384
Multidrug	0 (0-0)	0 (0-1)	0.035	0.186667
Mupirocin	0 (0-1)	0 (0-1)	0.055	0.22
Nitroimidazole	0 (0-1)	0 (0-1)	0.628	0.750222
Oxazolidinone	0 (0-0)	0 (0-2)	0.228	0.384
Phenicol	1 (0-8)	1 (0-6)	0.773	0.837333
Phenicol/Quinolone	0 (0-1)	0 (0-2)	0.029	0.186667
Pleuromutilin	0 (0-1)	0 (0-2)	0.785	0.837333
Quinolone	0 (0-8)	1 (0-6)	0.301	0.4816
Rifamycin	0 (0-2)	0 (0-3)	0.606	0.750222
Streptogramin	1 (0-5)	1 (0-5)	0.82	0.846452
Streptothricin	1 (0-2)	0 (0-2)	0.362	0.503652
Sulfonamide	0 (0-3)	0 (0-3)	0.633	0.750222
Tetracycline	8 (1-18)	6 (0-12)	0.011	0.149333
Trimethoprim	1 (0-3)	1 (0-5)	0.436	0.581333
Lincosamide/Oxazolidinones/Pleuromutilin/Streptogramin	0 (0-1)	0 (0-1)	0.001	0.032
Mean (range) denotes mean for number of resistance elements for that particular class of antibiotics
^A p value was generated by using Mann-Whitney U test and an adjusted p value was calculated by using Benjamini-Hochberg test
A p value <0.05 was considered significant and indicated in green color.
