# Supplementary material for: Gut microbiome features and resistome elements associated with colonization and infection with antibiotic-resistance threats
Source: Gut Microbes Rep. 2025 Oct 26;2(1):2570502. doi: 10.1080/29933935.2025.2570502 (PMC12940128; doi:10.1080/29933935.2025.2570502)
Supplement: Supplementary material — Supplementary Figures and Tables. [file KGMR_A_2570502_SM2724.zip › Supplemental material/Tables/Supplemental Table 10_063025.xlsx]

## Sheet: Baseline ARGs
Supplemental Table 10. Comparison in the odds of developing ARI, ARC and ARI and any AR event based on the presence of antimicrobial resistant gene classes in baseline stool.
Class	ARI vs No-ARI					ARC vs No-ARC					ARI and/or ARC vs No- ARI and/or ARC
	Odds ratio	l_CI	u_CI	p value	adjusted p value	Odds ratio	l_CI	u_CI	p value	adjusted p value	Odds ratio	l_CI	u_CI	p value	adjusted p value
Aminoglycoside	Inf	0.049	Inf	1	1	0.09	0.006	1.398	0.044	1	0.152	0.01	2.266	0.097	1
Aminoglycoside/Quinolone	12.895	0.153	1075.52	0.147	1	0	0	52.55	1	1	6.176	0.076	502.117	0.266	1
Arsenic	0	0	469.414	1	1	0	0	368.373	1	1	0	0	233.151	1	1
Bacitracin	0	0	Inf	1	1	0	0	Inf	1	1	0	0	Inf	1	1
Beta-lactam	0	0	Inf	1	1	0	0	Inf	1	1	0	0	Inf	1	1
Bleomycin	0	0	Inf	1	1	0	0	Inf	1	1	0	0	Inf	1	1
Colistin	0.848	0.018	7.492	1	1	0.645	0.014	5.345	1	1	0.912	0.09	4.823	1	1
Efflux	0	0	469.414	1	1	0	0	368.373	1	1	0	0	233.151	1	1
Fosfomycin	2.996	0.423	17.275	0.155	1	0.478	0.01	3.857	0.685	1	1.807	0.37	7.238	0.466	1
Fosmidomycin	0	0	20.311	1	1	3.346	0.058	47.039	0.334	1	2.053	0.037	27.742	0.465	1
Glycopeptide	Inf	0.087	Inf	1	1	0.504	0.048	26.246	0.46	1	0.825	0.083	41.699	1	1
Lincosamide	Inf	0.255	Inf	0.594	1	0.31	0.059	2.127	0.129	1	0.561	0.121	3.574	0.418	1
Lincosamide/Macrolide	0.458	0.043	2.733	0.467	1	0.332	0.033	1.79	0.193	1	0.316	0.054	1.28	0.093	1
Lincosamide/Macrolide/Streptogramin	0.293	0.006	2.44	0.43	1	0.929	0.145	4.429	1	1	0.503	0.085	2.064	0.38	1
Lincosamide/Streptogramin	1.218	0.222	8.289	1	1	1.09	0.24	5.609	1	1	1.095	0.316	4.077	1	1
Lipopeptide	0	0	31.85	1	1	5.025	0.079	105.729	0.262	1	3.095	0.05	63.27	0.373	1
Macrolide	0	0	Inf	1	1	0	0	Inf	1	1	0	0	Inf	1	1
Multidrug	0	0	Inf	1	1	0	0	Inf	1	1	0	0	Inf	1	1
Mupirocin	0	0	20.311	1	1	0	0	15.493	1	1	0	0	9.45	1	1
Nitroimidazole	0	0	31.85	1	1	0	0	24.437	1	1	0	0	15.029	1	1
Oxazolidinone	0	0	Inf	1	1	0	0	Inf	1	1	0	0	Inf	1	1
Phenicol	0.986	0.162	10.627	1	1	0.748	0.154	4.842	0.706	1	0.891	0.232	4.226	1	1
Phenicol/Quinolone	0	0	469.414	1	1	0	0	368.373	1	1	0	0	233.151	1	1
Pleuromutilin	0	0	14.773	1	1	0	0	11.222	1	1	0	0	6.806	1	1
Quinolone	2.438	0.348	13.848	0.36	1	1.704	0.26	8.38	0.434	1	3.043	0.776	11.264	0.081	1
Rifamycin	3.67	0.665	25.174	0.113	1	0.845	0.132	4.016	1	1	1.398	0.372	4.895	0.565	1
Streptogramin	2.078	0.38	14.136	0.465	1	1.881	0.415	9.675	0.507	1	1.424	0.412	5.046	0.583	1
Streptothricin	0.522	0.077	2.857	0.474	1	0.901	0.194	4.193	1	1	0.561	0.151	1.936	0.404	1
Sulfonamide	0.338	0.007	2.826	0.435	1	0.601	0.059	3.282	0.721	1	0.586	0.098	2.42	0.547	1
Tetracycline	0	0	Inf	1	1	0	0	Inf	1	1	0	0	Inf	1	1
Trimethoprim	Inf	0.188	Inf	0.596	1	0.124	0.022	0.737	0.01	0.32	0.237	0.05	1.282	0.049	1
Lincosamide/Oxazolidinones/Pleuromutilin/Streptogramin	0	0	67.807	1	1	0	0	52.55	1	1	0	0	32.671	1	1
P-values were adjusted using the Bonferroni corrections.
